# Supplementary material for: Molecular Docking of Natural Compounds for Potential Inhibition of AhR
Source: Foods. 2023 May 11;12(10):1953. doi: 10.3390/foods12101953 (PMC10217167; doi:10.3390/foods12101953)
Supplement: Supplementary file 1 [file foods-12-01953-s001.zip]

Archive with 1 entries (1 files):
- foods-2363279-supplementary.pdf
